# Supplementary material for: Growth factor independent-1 Maintains Notch1-Dependent Transcriptional Programming of Lymphoid Precursors
Source: PLoS Genet. 2013 Sep 12;9(9):e1003713. doi: 10.1371/journal.pgen.1003713 (PMC3772063; doi:10.1371/journal.pgen.1003713)
Supplement: Table S1 — A subset of significantly deregulated genes between ICN-transduced Gfi1f/f and Gfi1Δ/Δ CFU with a p-value less than 0.05 are displayed in the same order as in the heatmap in Figure 3D (cluster order). All values represent the Log2 of the normalized gene expression values calculated with GeneSpring software for each of the indicated genes. FACS-sorted lymphoid progenitor microarrays were reanalyzed from a recent publication [49]. The values in this table were used to generate the PCA in Figure 3C. Hematopoietic stem cell (HSC), lymphoid-primed multipotent progenitor (LMPP), early T lineage progenitor (ETP), common lymphoid progenitor (CLP), pro-B lymphocyte (ProB), double negative (CD4−, CD8−, DN). (XLSX) [file pgen.1003713.s003.xlsx]

## Sheet: 125p<0.05 in 3C-3D
clusterOrder	Gene Symbol	Gfi1 "KO" vs WT P-value	Log2 Fold Change (KO/WT)	HSC	LMPP	ETP	CLP	ProB	DN2	DN3	Gfi1_WT	Gfi1_KO
1	Irf1	0.049	-0.566853	0.0656392	0.366664	0.394306	-0.373988	-0.813054	0.262702	0.202107	0.22857	-0.338283
2	Zeb1	0.0243	-0.344926	0.076496	0.0775229	-0.12514	-0.150784	-0.196268	0.234104	0.084236	0.192602	-0.152324
3	Ybx2	0.0178	-1.28726	-0.0773939	-0.452589	0.0261025	-0.143715	0.0530057	1.53805	1.39551	0.793137	-0.494126
4	Notch3	0.00758	-2.36138	0.0244617	-0.672622	0.356043	-0.483215	-0.685641	2.54991	4.28271	1.67174	-0.68964
5	Tcf7	0.00723	-3.76195	-0.952468	-0.643115	1.8213	0.0671672	-0.672561	4.5981	4.68537	2.43622	-1.32573
6	Parp14	0.000515	-0.981011	0.0542715	-0.0989395	0.416179	0.0388399	-0.542378	0.0765376	0.27195	0.469891	-0.51112
7	Nr2c2	0.0182	-0.142935	0.0684709	-0.10495	-0.0717869	0.011954	-0.15979	0.0010554	0.193963	0.0522238	-0.0907111
8	Tbx6	0.00725	-0.405186	0.0418935	0.072312	-0.086614	0.212302	0.0421863	-0.218081	0.723622	0.0799472	-0.325239
9	Klf3	0.00436	-1.17913	-0.78317	0.479468	-0.369048	0.99694	-1.09699	0.0423652	1.07702	0.491947	-0.687185
10	Mafb	0.048	-1.36288	0.0564323	0.0832667	-0.0437352	0.200288	-0.0850511	-0.162801	0.174114	0.983887	-0.378995
11	Lmo1	0.0292	-3.95109	0.602519	0.0544141	0.0772529	-0.362862	-0.0864002	-0.371897	-0.535844	3.36429	-0.586797
12	Trim66	0.0106	-2.13606	-0.0664322	-0.0785928	-0.139101	0.783645	0.0797561	0.357185	-0.0813127	1.48053	-0.655535
13	Zbtb16	0.00292	-3.08808	-0.0785125	-0.182414	0.0547284	0.267863	-0.130866	1.15649	-0.0107052	1.7916	-1.29648
14	Snai3	0.00624	-1.42057	0.0430628	-0.103575	-0.127227	-0.00727177	-0.0953713	-0.115329	0.109986	0.860313	-0.560255
15	Mdfi	0.00356	-2.18034	-0.129875	-0.171818	0.199757	0.20862	0.18838	0.0326504	-0.0687993	1.18605	-0.994288
16	Tle4	0.00681	-1.51746	-0.130839	0.260054	-0.175594	-0.245993	0.259705	0.312388	-0.607554	0.752062	-0.765399
17	Padi4	0.00771	-3.02443	-0.469753	0.171292	-0.485335	-0.52757	-0.314063	0.285814	0.835668	1.42936	-1.59507
18	Ablim1	0.00029	-1.57142	-0.417487	-0.182624	-0.152936	0.00598089	0.537862	0.0674553	0.425344	0.734397	-0.837023
19	Zhx2	2.49e-05	-1.2527	-0.671838	0.0139863	-0.566277	0.146357	0.357399	0.506881	0.259775	0.598051	-0.65465
20	Cebpa	0.00055	-2.84729	0.0407023	2.03063	-0.0934009	0.853892	0.216767	-0.213333	-0.162678	1.30244	-1.54485
21	Tsc22d3	0.0251	-1.23528	0.611612	-0.116186	0.0790229	-0.155469	-0.389516	0.00873672	-0.104977	0.564942	-0.670341
22	Pou2f2	0.0176	-1.21499	0.0894402	0.0508625	-0.0529907	0.244161	0.30838	-0.281996	-0.0535295	0.516014	-0.698973
23	Scml4	0.00937	-1.94519	0.460039	-0.545793	-0.588315	-0.199128	0.490678	0.0962392	0.703301	1.06292	-0.882271
24	Cand2	0.00125	-3.28638	0.393073	-0.277369	-0.0460868	-0.356988	0.320786	0.112164	0.122784	1.58169	-1.70469
25	App	0.00865	-3.37036	0.617021	-0.0331593	-0.0639333	0.0368285	0.10049	-0.0678967	0.0826877	1.20739	-2.16298
26	Ncoa1	0.00287	-2.64511	0.665595	0.155506	-0.0381615	0.0187288	0.205878	-0.232215	-0.00254406	1.04779	-1.59732
27	Id1	0.000372	-3.92177	1.24375	0.149685	-0.197344	-0.110925	-0.0707417	-0.141486	-0.0851305	1.68195	-2.23982
28	Hexim1	0.0201	-0.534501	0.280118	-0.0423015	-0.139365	-0.27241	-0.166554	0.154625	0.307441	0.222955	-0.311546
29	Zfp395	3.56e-05	-1.35592	0.627174	0.00793187	-0.0436637	-0.882738	0.128227	0.0143104	0.134654	0.624768	-0.731155
30	Lrch4	0.00256	-0.511333	0.264312	-0.103989	0.0366178	0.103482	0.114289	-0.269421	0.0236001	0.210374	-0.300958
31	Zfp238	0.0335	-0.611575	-0.457894	0.0481602	0.179508	0.713967	-0.000745773	-0.11376	0.0721029	0.177178	-0.434397
32	Gatad2b	0.0177	-0.16902	-0.0533212	-0.00244497	-0.0100485	0.146879	0.143662	-0.0397545	0.0587347	0.105182	-0.0638373
33	Satb1	0.0316	-1.14692	-2.37971	0.324788	-0.0775136	0.652203	-0.871785	-0.072047	0.48331	0.439603	-0.707318
34	Lbh	0.0184	-0.713655	-1.42306	-0.0513267	0.0537819	0.316535	0.325938	0.016926	0.0385691	0.223779	-0.489877
35	Tsc22d4	0.0167	-0.302848	-0.231656	-0.0408998	0.0248781	0.190608	0.174782	-0.12959	0.325972	0.180753	-0.122095
36	Bach2	0.0195	-0.62072	-0.365178	0.260186	-0.412982	0.441301	2.0592	0.0321157	-0.582692	0.448368	-0.172352
37	Irf8	0.00509	-3.62525	-0.825222	1.38725	-0.661471	1.85613	2.31197	-1.13673	-0.866306	1.31581	-2.30944
38	Irf5	0.000199	-0.833453	-0.203144	0.0212668	-0.00735664	0.21279	0.520796	-0.445727	-0.285039	0.383125	-0.450329
39	Arid5a	0.0013	-0.781637	-0.479386	0.198393	0.17755	0.0497777	0.279467	0.474693	-0.296792	0.378693	-0.402944
40	Wbp7	0.0485	0.198118	-0.240417	0.375976	0.0659393	-0.36854	0.119227	0.00886472	-0.0953921	-0.152694	0.0454242
41	Tgif1	0.00413	-0.456831	-0.31034	0.2596	0.023877	0.0654831	0.081852	0.0982997	-0.482983	0.199822	-0.257009
42	Esr1	0.0462	0.509042	-0.242663	1.21739	-0.419628	1.37638	-0.226847	-0.385862	-0.162668	-0.24702	0.262022
43	Bptf	0.0431	0.233292	0.0728174	0.0428327	-0.0288218	0.319811	0.17438	0.00568966	-0.163927	-0.170777	0.0625145
44	Klf10	0.044	-0.505184	2.08673	1.0709	-0.0951648	0.034022	-0.167137	-0.432438	-0.572393	0.391989	-0.113196
45	Fosb	0.039	-2.68757	5.16361	4.33482	-0.594517	-0.0984617	0.165249	-1.08922	-1.36851	0.875947	-1.81162
46	Klf4	0.0204	-1.66969	3.86923	2.46983	-0.161126	-0.858158	0.362333	-1.3858	-1.61191	0.816065	-0.853622
47	Zbtb10	0.00091	-1.57598	1.87058	1.35651	-0.0388129	0.456304	-0.552509	-0.847304	-1.74289	0.677664	-0.898318
48	Nfkbia	0.0118	-1.30239	1.13149	2.0676	-0.110712	0.257321	-0.28559	-0.451982	-0.524397	0.425426	-0.876963
49	Cebpb	0.0278	-0.769671	1.12782	0.71333	-0.0487833	-0.0296922	-0.672338	0.00267728	-0.225624	0.512084	-0.257587
50	Sertad2	0.0136	-0.212097	1.38909	0.339418	-0.186707	0.0541774	-0.18496	-0.127204	-0.261352	0.134262	-0.0778352
51	Eya2	0.0158	-2.14461	2.60674	-0.0144084	0.177287	0.109685	-1.04374	-0.544022	0.185608	0.955854	-1.18876
52	Trip6	0.00645	-1.24868	1.75034	0.51304	0.210011	-0.150231	-0.215669	-0.716584	0.135633	0.423849	-0.824835
53	Zfp516	0.00287	-1.21384	1.37193	0.481255	0.0561322	0.28218	-0.80556	-0.885847	-0.551384	0.607316	-0.606523
54	Plag1	0.0018	-1.0737	1.45614	0.297971	-0.00264239	0.165686	-0.0487038	-0.169821	-0.263487	0.596121	-0.477575
55	Lass4	0.0383	-0.661199	1.63696	-0.0372929	0.145243	-0.273832	0.816727	-0.0921517	-0.907103	0.418394	-0.242805
56	Zfp161	0.0262	-0.303226	0.503546	-0.00705346	0.156024	-0.124814	0.0148874	-0.0732791	-0.47787	0.144216	-0.15901
57	Dnmt3b	0.0199	-1.88736	0.0538254	0.331053	0.887947	-0.0123892	-1.27713	0.183143	-0.561138	1.35043	-0.536933
58	Tle1	0.00223	-1.33378	0.345644	0.0306054	0.145408	0.0107452	-0.454428	-0.179033	-0.197411	0.660186	-0.673598
59	Glis2	0.0024	-0.848609	0.541189	0.179518	-0.0160583	0.112447	-0.693893	0.073355	-0.711069	0.336443	-0.512166
60	Nfe2	0.00148	-1.94448	1.36461	-0.149925	0.979909	-0.845101	-2.15051	1.01116	-2.00759	0.964713	-0.979768
61	Dusp5	0.000951	-1.99334	0.730717	0.974931	0.251478	-0.296144	-0.881823	-0.018611	-1.1965	1.02284	-0.970498
62	Rbpms	0.00901	-1.73789	1.19872	-0.0519455	0.201261	-0.239186	-0.120657	-0.101547	-1.18415	0.984337	-0.753553
63	Bcl3	0.00377	-1.15354	0.534412	0.157565	0.0597823	-0.183362	0.00994094	-0.0359828	-0.311223	0.516732	-0.636807
64	Ash1l	0.0428	0.385885	0.455151	0.0947282	-0.0897607	-0.00440683	-0.106976	-0.251582	0.0914551	-0.311348	0.0745364
65	Arid5b	0.0269	0.512453	0.81011	0.385421	0.101543	0.00814068	-0.416053	-0.34818	-0.746685	-0.331819	0.180634
66	Meis1	0.0234	0.545244	1.50519	0.376087	0.256485	0.204804	-1.47297	-1.8404	-2.22327	-0.318955	0.226289
67	Smarca2	0.000507	0.554046	1.41058	0.260134	0.0957468	0.368203	-1.17607	-0.953126	-1.18405	-0.240948	0.313097
68	Nr1d2	0.0211	0.66799	1.27426	0.551947	0.134285	-0.176626	-0.50014	-0.152729	-0.619673	-0.409786	0.258204
69	Hlf	0.00845	1.47598	4.10142	0.970849	0.711974	0.37978	-0.816845	-1.18712	-1.08705	-0.804355	0.671626
70	Tal1	0.00191	0.525152	2.81654	0.63783	-0.0514814	0.473033	-0.940043	-0.554183	-1.52086	-0.227092	0.298061
71	Nfatc2	0.0159	0.516672	0.258524	0.196383	0.434657	-0.161594	-0.645073	-0.280016	-0.0941276	-0.283154	0.233518
72	Mafg	0.002	0.515836	0.510728	0.16846	0.260847	-0.157286	-0.482858	-0.0649264	-0.115141	-0.290764	0.225072
73	Creg1	0.00844	0.832425	0.885871	-0.0332773	0.0582152	-0.224453	-0.685044	0.550719	-0.411132	-0.552465	0.279961
74	Erg	0.0374	0.239358	0.407496	0.0380747	-0.198452	0.394023	0.761091	-0.67912	-2.31525	-0.0958721	0.143486
75	Lyl1	0.0282	0.180591	-0.557171	0.301606	0.146675	0.419289	0.620588	-0.30869	-4.54792	-0.0947096	0.085881
76	Sfpi1	0.00643	-0.350142	0.0747282	0.359185	0.0902694	0.178483	0.146441	-1.02186	-1.56788	0.153506	-0.196637
77	Elk3	0.00994	-0.511523	0.268815	0.148645	0.0460652	0.290867	-0.523798	-0.615968	-0.97599	0.274517	-0.237006
78	Bcl9l	0.0163	-0.369816	-0.122471	0.0188406	0.375356	0.226886	-0.110703	-0.287013	-0.479261	0.202695	-0.167121
79	Etv5	0.00617	1.74612	0.0836056	0.535645	0.490121	0.149848	0.00469476	-1.89659	-1.22029	-0.990514	0.75561
80	Chd1	0.0258	-0.147502	0.058031	0.0169463	0.036641	0.00453794	-6.51678e-06	0.154616	-0.137071	0.0938417	-0.0536599
81	Arid3a	0.0485	-0.145419	0.120269	0.0238803	-0.0996083	0.512581	0.626343	-0.504099	-0.0319203	0.0780014	-0.0674174
82	Pura	0.0126	0.310475	0.367001	-0.338777	-0.184771	0.843353	0.800967	-0.2493	-0.426645	-0.123994	0.18648
83	Carm1	0.0477	0.237512	-0.191593	-0.0389506	0.0858383	0.0397374	0.50247	-0.114453	-0.373727	-0.141832	0.0956802
84	Phf19	0.0098	0.222069	0.0195611	-0.144647	-0.115842	-0.161339	0.613187	-0.00221531	0.00891669	-0.124238	0.0978303
85	Hdac10	0.00471	0.206286	0.136867	0.00116118	0.00551518	-0.0916714	0.560633	-0.129472	-0.160652	-0.119942	0.086344
86	Camta2	0.0404	0.520643	0.807875	-0.0257161	-0.00428566	-0.140538	0.669091	-0.167233	-0.161781	-0.410064	0.110579
87	Pus1	0.0482	0.357429	-0.556743	-0.315029	-0.0748493	0.485323	0.442009	0.244077	-0.246339	-0.251333	0.106096
88	Phf1	0.0384	0.460979	0.166682	-0.183088	-0.132405	-0.143333	0.175324	-0.149186	0.439251	-0.215721	0.245259
89	Zfp329	0.0274	0.563839	-0.163612	-0.616854	-0.130799	0.156198	0.149448	0.207059	0.719351	-0.137269	0.426569
90	Snapc3	9.72e-05	0.429607	-0.36898	-0.396598	-0.147802	0.145026	0.0737641	-0.0231614	0.419908	-0.23487	0.194737
91	Zfp276	0.00235	0.388508	-0.155782	-0.178428	-0.00105711	-0.0702262	0.138411	0.0963335	0.154561	-0.226192	0.162316
92	Eaf1	0.00114	0.982466	-0.871736	-0.355062	-0.615544	0.045821	0.596337	0.099485	0.455441	-0.460316	0.52215
93	Zhx3	0.0155	0.573407	-0.100968	-0.39753	-0.209078	-0.168927	0.390051	0.362503	0.387688	-0.336496	0.236911
94	Mll1	0.00768	0.404417	0.124547	-0.350372	-0.430195	-0.221439	0.290313	0.330954	0.464143	-0.172721	0.231696
95	Ss18l1	0.00538	0.422518	-0.0613151	-0.113383	-0.0321806	0.141888	0.177684	-0.116884	0.0584201	-0.23273	0.189788
96	Med10	0.00531	0.441543	-0.349053	-0.129861	0.0388536	0.0141646	0.126257	-0.374677	0.273473	-0.165386	0.276157
97	Tmf1	0.00341	0.512613	-0.194883	0.042711	-0.0335195	0.0379799	0.451638	-0.0561813	0.165373	-0.323599	0.189014
98	Rbak	0.000297	0.370233	0.228236	-0.155684	-0.226551	0.204705	0.236777	-0.0536027	0.231753	-0.16352	0.206713
99	Aff1	0.0309	-0.302684	-0.175816	-0.221382	-0.568138	-0.402275	0.469963	0.290007	0.384835	0.129709	-0.172974
100	Spib	0.024	-1.10577	-0.60913	-0.467347	-0.819746	-0.0965417	4.38606	0.205668	3.22506	0.700126	-0.405641
101	E2f2	0.0089	-0.553694	-1.22674	-0.125451	-0.591144	-0.982437	2.22754	0.794087	1.17538	0.215964	-0.33773
102	Mbd2	0.0165	0.219639	-0.420231	-0.109894	-0.108585	-0.109036	0.748869	0.331072	0.202295	-0.0887392	0.130899
103	Ccnl2	0.0458	0.139783	0.102082	-0.134261	-0.18681	-0.0663361	-0.0681451	-0.0432093	-0.0198195	-0.0685626	0.0712205
104	Zfp319	0.0456	0.404965	0.0482023	0.0786364	-0.0891761	-0.233743	-0.171875	0.205418	0.18901	-0.211743	0.193222
105	Zfp667	0.00297	1.10424	0.0398025	-0.0969326	-0.0841551	-0.31145	-0.568213	0.471702	0.599087	-0.688938	0.415305
106	Clock	0.00169	0.719082	0.133484	0.0737269	-0.171308	-0.11511	0.133159	-0.0885404	0.16834	-0.40421	0.314872
107	E2f6	0.0212	0.677795	0.0852675	-0.18572	0.212665	-0.387777	-0.0926522	0.0814874	0.0394616	-0.378776	0.29902
108	Polr3d	0.00238	0.827705	0.20309	-0.0542813	0.258518	-0.347351	0.248628	-0.0145704	-0.0868856	-0.402656	0.425049
109	Taf9b	0.00353	0.939469	0.764589	-0.0653753	0.00905291	-0.27816	0.132644	0.177712	0.119561	-0.580446	0.359023
110	Gfi1	0.00206	2.18301	1.0477	-0.507522	0.00951512	-0.99725	-0.253285	0.873834	1.0643	-0.829895	1.35311
111	Epc1	0.00183	0.46218	0.168751	0.0262468	-0.0796829	-0.329548	-0.102638	0.0397516	-0.00131864	-0.257216	0.204963
112	Suv420h1	0.000925	0.53463	0.206599	-0.151764	-0.125789	-0.34149	0.0489848	0.28412	0.168608	-0.269488	0.265142
113	Zcchc12	0.0308	0.448035	0.0703575	-0.123933	0.13248	-0.0603242	-0.0160285	0.1044	-0.0109581	-0.131713	0.316322
114	Nr2f6	0.027	0.354188	-0.0053362	0.047739	0.033874	-0.129136	-0.134799	0.292456	-0.225368	-0.123194	0.230994
115	Sin3b	0.0224	0.27901	-0.13477	0.010927	-0.0424618	-0.171845	-0.305805	0.186838	0.358044	-0.210268	0.0687425
116	Nr3c1	0.000458	0.547334	-0.0833452	0.011689	-0.604918	-0.159977	-0.270838	0.347191	1.04941	-0.264803	0.282531
117	Sall2	0.0157	-0.311193	0.366952	-0.65717	0.00172361	-1.51086	-2.81961	0.421232	1.13672	0.149195	-0.161998
118	Brwd1	0.000269	0.385501	0.0593557	0.199989	-0.0064503	-0.0225905	-1.4645	0.159836	0.456868	-0.22053	0.164971
119	Zfp182	0.0078	0.264736	0.0866899	-0.161777	-0.0828003	-0.0833481	-0.556006	0.2585	0.467978	-0.138857	0.125879
120	Setd7	0.00841	0.250463	0.39597	0.0757507	0.00247391	-0.381713	-0.362723	-0.0304395	0.395778	-0.0884423	0.162021
121	Mxd4	0.00266	0.657352	-0.109597	0.117867	-0.154718	0.213971	-0.385705	-0.19137	0.32839	-0.404692	0.252661
122	Bmi1	6.68e-05	0.774024	-0.0857418	0.506517	0.227262	0.125586	-0.51227	-0.0271799	-0.102688	-0.394269	0.379755
123	Churc1	0.0447	0.232936	-0.21124	0.000425418	0.0912487	-0.36137	-0.211104	0.469661	0.182071	-0.131195	0.101742
124	Tle3	0.0103	0.538415	-1.47186	-0.0414182	-0.097571	-0.293918	0.250237	0.545733	0.253419	-0.3827	0.155715
125	Wdr77	0.00478	0.728071	-0.766679	-0.0624709	0.255869	-0.254784	-0.377837	0.20816	0.00918134	-0.387442	0.340628
