# Supplementary material for: Growth factor independent-1 Maintains Notch1-Dependent Transcriptional Programming of Lymphoid Precursors
Source: PLoS Genet. 2013 Sep 12;9(9):e1003713. doi: 10.1371/journal.pgen.1003713 (PMC3772063; doi:10.1371/journal.pgen.1003713)
Supplement: Table S3 — All genes that demonstrated a +/−2 fold change between ICN-transduced Gfi1f/f and Gfi1Δ/Δ CFU were examined for enrichment of Gene Families. The “CD Molecule” gene family was the most significantly enriched term with a p-value of 3.4×10−30. The gene names, gene symbols and fold change between ICN-transduced Gfi1f/f and Gfi1Δ/Δ CFU are shown sorted by fold change. The color-coded key demonstrates the level deregulation in ICN-transduced Gfi1Δ/Δ CFU. (XLSX) [file pgen.1003713.s005.xlsx]

## Sheet: CD Molecules
Gene Name	Gene Symbol	Fold Change
cadherin 2, type 1, N-cadherin (neuronal)	Cdh2	5.925		>10.00
tumor necrosis factor receptor superfamily, member 10b	Tnfrsf10b	3.045		>5.00-9.99
CD93 molecule	Cd93	2.751		>3.00-4.99
CD59 molecule, complement regulatory protein	Cd59b	2.7		>2.00-2.99
Duffy blood group, chemokine receptor	Darc	2.632		<-2.00-2.99
programmed cell death 1 ligand 2	Pdcd1lg2	2.237		<-3.00-4.99
prion protein	Prnp	2.005		<-5.0-9.99
C-type lectin domain family 10, member A	Mgl2	-2		<-10.00
CD48 molecule	Cd48	-2.007
Kell blood group, metallo-endopeptidase	Kel	-2.027
epithelial cell adhesion molecule	Epcam	-2.027
leukocyte immunoglobulin-like receptor, subfamily A (with TM domain), member 6	Lilra6	-2.061
activated leukocyte cell adhesion molecule	Alcam	-2.102
CD86 molecule	Cd86	-2.106
programmed cell death 1	Pdcd1	-2.187
toll-like receptor 1	Tlr1	-2.188
integrin, alpha 1	Itga1	-2.245
CD177 molecule	Cd177	-2.394
integrin, beta 3 (platelet glycoprotein IIIa, antigen CD61)	Itgb3	-2.483
semaphorin 7A, GPI membrane anchor (John Milton Hagen blood group)	Sema7a	-2.558
prominin 1	Prom1	-2.721
CD72 molecule	Cd72	-2.747
CD1d molecule	Cd1d1	-2.8
Fc fragment of IgG, low affinity IIIa, receptor (CD16a)	Fcgr4	-2.9
low density lipoprotein receptor-related protein 1	Lrp1	-2.917
F11 receptor	F11r	-3.031
chemokine (C-C motif) receptor 2	Ccr2	-3.261
cadherin 1, type 1, E-cadherin (epithelial)	Cdh1	-3.367
interleukin 6 receptor	Il6ra	-3.44
integrin, beta 2 (complement component 3 receptor 3 and 4 subunit)	Itgb2	-3.448
CD83 molecule	Cd83	-3.453
integrin, alpha M (complement component 3 receptor 3 subunit)	Itgam	-3.521
CD6 molecule	Cd6	-3.876
colony stimulating factor 1 receptor	Csf1r	-4.109
poliovirus receptor-related 2 (herpesvirus entry mediator B)	Pvrl2	-4.208
bone marrow stromal cell antigen 1	Bst1	-4.254
signal-regulatory protein beta 1	Sirpb1a	-4.3
poliovirus receptor-related 1 (herpesvirus entry mediator C)	Pvrl1	-4.546
chemokine (C-X-C motif) receptor 2	Cxcr2	-4.939
ADP-ribosyltransferase 4 (Dombrock blood group)	Art4	-4.956
chemokine (C-C motif) receptor 4	Ccr4	-5.302
CD52 molecule	Cd52	-5.565
CD74 molecule, major histocompatibility complex, class II invariant chain	Cd74	-6.353
insulin-like growth factor 1 receptor	Igf1r	-6.667
CD24 molecule	Cd24a	-7.3
interleukin 2 receptor, alpha	Il2ra	-7.939
integrin, alpha X (complement component 3 receptor 4 subunit)	Itgax	-8.209
CD5 molecule	Cd5	-9.249
CD14 molecule	Cd14	-9.403
sialic acid binding Ig-like lectin 5	Siglec5	-9.886
selectin L	Sell	-11.662
toll-like receptor 2	Tlr2	-12.061
CD3d molecule, delta (CD3-TCR complex)	Cd3d	-12.078
CD3g molecule, gamma (CD3-TCR complex)	Cd3g	-18.841
Thy-1 cell surface antigen	Thy1	-22.28
